# Supplementary material for: The Molecular Profile of Soil Microbial Communities Inhabiting a Cambrian Host Rock
Source: Microorganisms. 2024 Mar 2;12(3):513. doi: 10.3390/microorganisms12030513 (PMC10975187; doi:10.3390/microorganisms12030513)
Supplement: Supplementary file 1 [file microorganisms-12-00513-s001.zip]

Archive with 1 entries (1 files):
- microorganisms-2810772-supplementary.pdf
